# Supplementary material for: The Impact of Prenatal Exposure to Dexamethasone on Gastrointestinal Function in Rats
Source: PLoS One. 2016 Sep 1;11(9):e0161750. doi: 10.1371/journal.pone.0161750 (PMC5008745; doi:10.1371/journal.pone.0161750)
Supplement: S1 File — The attached file contains the minimal dataset for the above study, including the data from (1) small intestine’s length, (2) layers’ length in the small intestine, (3) rate of apoptosis and mitosis in the small intestine, (4) upper gastrointestinal transit and permeability, (5) serotonin levels in the small intestine, (6) normalized data (length per weight) and (7) upper gastrointestinal transit after acute and chronic gavage. (XLSX) [file pone.0161750.s003.xlsx]

## Sheet: Fig. 1
Fig 1. In utero glucocorticoid exposure decreases the length of small intestine at 24 hours, 1 and 3 months old.
(A) The length of small intestine is shorter in iuGC rats at 1 and 3 months old, n= 6, 17, 6 CTR and n= 9, 10, 7 iuGC. (B) Stomach length in control and iuGC animals, n= 10, 9, 6 CTR and n= 10, 11, 7 iuGC. (C) The length of colon in control and iuGC animals, n= 10, 9, 6 CTR and n= 10, 11, 7 iuGC. (D) Small Intestine is shorter in iuGC animals at 24 hours of life, n= 4 CTR and n= 13 iuGC. iuGC, in…
	1 month old						3 months old						8 months old
	Group	Stomach	Small	Colon			Group	Stomach	Small	Colon			Group	Stomach	Small	Colon
	0	4	109	14			0	999	116	999			0	4	114	16.5
	0	4.5	114.5	13.5			0	999	116	999			0	4.2	118	16.5
	0	3.5	111	18.5			0	999	113	999			0	4	120	17.5
	0	4	105	17			0	999	120	999			0	3.3	108	18
	0	3.8	113	15			0	999	119	999			0	4.2	119	19
	0	3	106	15			0	999	103	999			0	3.5	123	21
	0	3.9	999	16.5			0	999	105	999			1	4	121	20
	0	3.8	999	17			0	999	120	999			1	3.9	117.5	19
	0	4.1	999	17			0	3.5	109	18			1	4	120.5	20
	0	4	999				0	3.5	115	16			1	4	117.5	18
	1	3.3	111	15.5			0	3	110	20			1	3.5	108	18
	1	3.7	108	18			0	3.5	111	18			1	3.8	107	17
	1	3.9	108	16			0	3.8	120	21			1	3.5	113	17
	1	3.2	100.5	16			0	4	112	20
	1	4	104	16			0	4.4	116	20
	1	3.6	96.5	16			0	4.5	113	20
	1	3.4	104	16			0	4.5	113	17
	1	3.6	93.5	17.5			1	4	999	18
	1	4	94.5	15.5			1	4	111	18
	1	3.9	999	17			1	4	104	19.5
							1	3.5	111	18
							1	4	95	18
							1	4.2	104	19
							1	4.3	104	17
							1	3.5	105	18
							1	4	110	20
							1	3.9	117	15
							1	3.5	112	18
	Small Intestine
	24h
	Group	Small
	0	27.5
	0	27.2
	0	27
	0	26.2
	1	25
	1	21.5
	1	24
	1	20
	1	20
	1	25
	1	23.5
	1	23.5
	1	19.5
	1	18.5
	1	23
	1	18
	1	19.5

## Sheet: Fig. 2
Fig 2. Muscularis and submucosa plus mucosa layers length in small intestine.
(A) Muscularis and (B) submucosa plus mucosa layers at 1, 3 and 8 months old. There were no differences between groups. iuGC, in utero glucocorticoid exposed animals. (A) n= 6, 4, 6 CTR and n= 5, 10, 7 iuGC. (B) n= 6, 7, 6 CTR and n= 5, 9, 7 iuGC.
			Muscularis			Sub+Mucosa				Muscularis	Sub+Mucosa	Group	Age
		I_D	Length1	Length2	Length3	Length1	Length2	Length3		Average	Average
		218	119.1	113.2	91.4	478.3	496.5	236.3		107.9	403.7	1	1
		227	119.3	18.1	113.6	440.7	522.1	498		83.6667	486.933	1	1
		230	84.3	80.9	111.2	303.9	358.3	299.6		92.1333	320.6	2	1
		191	107.8	97.5	79	658.7	369.3	601.8		94.7667	543.267	1	1
		233	76.5	89.6	85.4	466.2	470.7	576.2		83.8333	504.367	2	1
		203	166.6	112.7	105.2	653.7	607.2	497.8		128.167	586.233	1	1
		194	108.6	92.5	81	653.3	800.7	701.9		94.0333	718.633	2	1
		224	92	123.2	85.6	472	711.2	795.4		100.267	659.533	2	1
		200	133.3	97.7	133.5	675.4	739.4	488.7		121.5	634.5	1	1
		212	100.3	78.6	65.5	591.6	542.6	651.2		81.4667	595.133	2	1
		215	100.4	93.4	84	651.6	504.1	694.5		92.6	616.733	1	1
			Muscularis			Sub+Mucosa				Muscularis	Sub+Mucosa	Group	Age
		I_D	Length1	Length2	Length3	Length1	Length2	Length3		Average	Average
		83	120.6	190.8	70.2	569.3	397.1	444.1		127.2	470.167	2	3
		71	128.5	72.7	85.8	369.2	489.6	359.3		999	406.033	1	3
		68	85.4	72.9	39.6	485.3	517.3	501.5		65.9667	501.367	2	3
		110	85	78.7	85.6	129.9	305.2	423.1		83.1	286.067	2	3
		115	92.2	139.8	86.9	420.4	418.2	448.5		106.3	429.033	2	3
		92	124.9	98.8	80.5	384.3	398.1	524.4		101.4	435.6	2	3
		95	107	96.4	88.2	425	427.2	369.3		97.2	407.167	2	3
		113	97.2	76	83.5	388.5	432.2	384.2		85.5667	401.633	2	3
		107	58.6	42.5	37.5	299.1	334.9	183.5		46.2	999	2	3
		85	73.3	54.1	89.6	329.5	356.1	372.5		999	352.7	1	3
		77	61.1	72	95.1	151.2	370.6	159.3		76.0667	227.033	1	3
		62	73.9	100.3	79.6	450.2	546.3	490.2		84.6	495.567	1	3
		101	106.2	67.2	78.4	497.9	505.5	426		83.9333	476.467	1	3
		98	69.2	80.1	104.6	503.8	466.2	487.9		84.6333	485.967	1	3
		89	72.4	48.5	44	491	470	533.5		999	498.167	1	3
		80	70.7	70.2	91.4	449.1	579.7	522.9		77.4333	517.233	2	3
		119	127.1	123.4	89.7	517.5	537.7	421.4		113.4	492.2	2	3
			Muscularis			Sub+Mucosa				Muscularis	Sub+Mucosa	Group	Age
		I_D	Length1	Length2	Length3	Length1	Length2	Length3		Average	Average
		158	100	55.2	88.5	293.3	239.6	265.3		81.2333	266.067	2	8
		152	117.3	95.6	99	392.3	406.2	320.9		103.967	373.133	2	8
		146	81.3	59.3	85.9	458.6	683.9	466		75.5	536.167	1	8
		125	83.3	72.9	119.5	547	537.5	503.3		91.9	529.267	1	8
		134	113.8	91.9	117.6	512	472.1	503.1		107.767	495.733	1	8
		143	71.1	100.7	124.2	427.7	480.2	312.2		98.6667	406.7	2	8
		131	64.3	73.3	105	426.9	427.2	406.5		80.8667	420.2	2	8
		137	85.9	112	83.9	405.7	418.4	356.3		93.9333	393.467	1	8
		121	99	75.1	89.1	408.4	450.9	444.8		87.7333	434.7	1	8
		140	127.9	103.4	77.1	448	780.2	421.3		102.8	549.833	2	8
		128	114.5	125.5	123.2	398.8	520.5	659.9		121.067	526.4	2	8
		155	105.8	128.5	93.2	446.5	532.6	372.5		109.167	450.533	1	8
		128	75.2	80.3	50.7	417.7	392.9	405.4		68.7333	405.333	2	8

## Sheet: Fig. 3
Fig 3. Prenatal treatment decreases proliferation and increases apoptosis in small intestine.
(A) Proliferation was assessed by BrdU staining. (B) Proliferation rate is decreased within the crypts in iuGC rats, n= 3, 4, 5 CTR and n= 3, 6, 3 iuGC. (C) Apoptosis rate was assessed by TUNEL assay. (D) Apoptosis is increased in iuGC rats (mostly within the submucosa and mucosa layers), n= 6, 3, 5 CTR and n= 5, 3, 6 iuGC. iuGC, in utero glucocorticoid exposed animals.** P <0.01, *** P <0.001. S…
BrdU
1 Month								3 Months								8 Months
I_D	Group	Total Area	Samples	Counts	Counted Area	Ratio		I_D	Group	Total Area	Samples	Counts	Counted Area	Ratio		I_D	Group	Total Area	Samples	Counts	Counted Area	Ratio
197	1	2.25869e+06	620	140	248000	0.000564516		DEX 3.2B	1	2.50438e+06	716	131	286400	0.000457402		121	0	2.9043e+06	852	230	340800	0.000674883
200	0	1.34754e+06	366	125	146400	0.000853825		DEX 1.2B	1	2.64952e+06	733	92	293200	0.000313779		125	0	4.07593e+06	1114	286	445600	0.000641831
203	0	1.46854e+06	394	108	157600	0.000685279		DEX 3.1B	1	3106835	857	137	342800	0.00039965		149	1	3.69536e+06	956	219	382400	0.000572699
206	1	1.3852e+06	371	72	148400	0.000485175		CTR 4.2B	0	3.31979e+06	901	217	360400	0.000602109		146	0	4.72425e+06	1300	510	520000	0.000980769
209	1	1.42753e+06	381	81	152400	0.000531496		CTR 3.2B	0	3.22582e+06	860	214	344000	0.000622093		140	1	4.29616e+06	1162	282	464800	0.000606713
227	0	1.68542e+06	451	130	180400	0.000720621		DEX 3.2A	1	2.46254e+06	681	135	272400	0.000495595		134	0	4.5192e+06	1195	385	478000	0.000805439
								DEX 1.2A	1	2.60037e+06	732	86	292800	0.000293716		137	0	3.06323e+06	877	288	350800	0.000820981
								DEX 3.1A	1	3.07524e+06	845	120	338000	0.00035503		128	1	3.33469e+06	925	204	370000	0.000551351
								CTR 4.2A	0	3.35126e+06	920	247	368000	0.000671196
								CTR 3.2A	0	3.28522e+06	902	231	360800	0.000640244
TUNEL
1 Month								3 Months								8 Months
I_D	Group	Area	Samples	Marks	Total	Ratio		I_D	Group	Area	Samples	Marks	Total	Ratio		I_D	Group	Total Area	Samples	Counts	Counted Area	Ratio
188	0	538077	144	49	57600	0.000850694		62	0	425678	116	7	46400	0.000150862		125	0	638606	168	94	67200	0.00139881
191	0	559732	160	72	64000	0.001125		65	0	284880	81	21	32400	0.000648148		134	0	322738	88	52	35200	0.00147727
200	0	570253	153	46	61200	0.000751634		86	0	389339	111	24	44400	0.000540541		137	0	410385	113	94	45200	0.00207965
203	0	629601	169	49	67600	0.000724852		71	1	216449	64	64	25600	0.0025		146	0	824799	229	202	91600	0.00220524
215	0	750673	201	83	80400	0.00103234		74	1	130437	37	45	14800	0.00304054		155	0	202357	63	44	25200	0.00174603
218	0	660752	176	80	70400	0.00113636		83	1	227980	68	74	27200	0.00272059		128	1	481948	137	205	54800	0.00374088
197	1	669068	175	134	70000	0.00191429										131	1	311807	92	134	36800	0.0036413
206	1	564660	151	109	60400	0.00180464										140	1	314158	92	137	36800	0.00372283
209	1	553707	152	151	60800	0.00248355										143	1	443542	127	146	50800	0.00287402
212	1	548923	147	146	58800	0.00248299										149	1	592966	160	224	64000	0.0035
221	1	470744	128	148	51200	0.00289062										152	1	403412	114	142	45600	0.00311404

## Sheet: Fig. 4
Fig 4. iuGC animals at 3 and 8 months old have a decreased GI transit. No differences in intestinal permeability.
(A) Ratio of the distance travelled by red dye and total small intestine length. Ratio is lower at 3 and 8 months old. There was no differences among groups at 1 month old (P=0.07), n= 7, 17, 6 CTR and n= 6, 19, 7 iuGC. (B) Intestinal permeability in Control and iuGC animals at 1, 3 and 8 months old. There were no differences between groups, n= 3, 9, 5 CTR and n= 4, 10, 7 iuGC. iuGC, in utero glu…
Transit
	1 Month						3 Months						8 Months
	Group	Small	Dye	Ratio			Group	Small	Dye	Ratio			Group	Small	Dye	Ratio
	0	96	77	0.802083			0	116	90	0.775862			0	114	80	0.701754
	0	98	78	0.795918			0	116	83	0.715517			0	118	90	0.762712
	0	107	76	0.71028			0	113	85	0.752212			0	120	108	0.9
	0	108	80	0.740741			0	120	90	0.75			0	108	79	0.731481
	0	107	86	0.803738			0	119	90	0.756303			0	119	86	0.722689
	0	103.5	84	0.811594			0	103	74.5	0.723301			0	123	100	0.813008
	0	108	78	0.722222			0	105	72	0.685714			1	121	78	0.644628
	1	85	61	0.717647			0	120	84.5	0.704167			1	117.5	84	0.714894
	1	100	70	0.7			0	109	85	0.779817			1	120.5	81	0.672199
	1	112	82	0.732143			0	115	84	0.730435			1	108	70	0.648148
	1	110	85	0.772727			0	110	70	0.636364			1	107	73	0.682243
	1	118	78	0.661017			0	111	84.5	0.761261			1	113	60	0.530973
	1	110	75.5	0.686364			0	120	77	0.641667
							0	112	88	0.785714
							0	116	91	0.784483
							0	113	78	0.690265
							0	113	83.5	0.738938
							1	90	60	0.666667
							1	90	64	0.711111
							1	104	71	0.682692
							1	98	70	0.714286
							1	113	85	0.752212
							1	103	54.5	0.529126
							1	120	86	0.716667
							1	124	77	0.620968
							1	90	60	0.666667
							1	111	45	0.405405
							1	104	59	0.567308
							1	111	76	0.684685
							1	95	62	0.652632
							1	104	74	0.711538
							1	104	81	0.778846
							1	105	60	0.571429
							1	110	61	0.554545
							1	117	75	0.641026
							1	112	77	0.6875
Permeability
	1 month old						Male 3 Months						Male 8 Months
	Group	Abs	Concent.				Group	Abs	Concent.				Group	Abs	Concent.
	0	0.097	0.12233				0	0.154	0.92774				0	0.218	1.21545
	0	0.121	0.58835				0	0.148	0.890998				0	0.269	1.5769
	0	0.104	0.258252				0	0.248	1.50337				0	0.215	1.19419
	1	0.107	0.316505				0	0.269	1.63197				0	0.16	0.804394
	1	0.104	0.258252				0	0.269	1.63197				0	0.285	1.69029
	1	0.112	0.413592				0	0.259	1.57073				1	0.276	1.62651
	1	0.108	0.335922				0	0.18	1.08696				1	0.214	1.1871
							0	0.185	1.11758				1	0.147	0.712261
							0	0.243	1.47275				1	0.264	1.54146
							1	0.246	1.49112				1	0.284	1.6832
							1	0.264	1.60135				1	0.293	1.74699
							1	0.254	1.54011				1	0.147	0.712261
							1	0.281	1.70545
							1	0.29	1.76056
							1	0.213	1.28904
							1	0.238	1.44213
							1	0.237	1.43601
							1	0.232	1.40539
							1	0.233	1.41151

## Sheet: Fig. 5
Fig 5. Serotonin levels, in small intestine, are decreased in iuGC animals at 3 months old.
Serotonin levels are decreased in iuGC rats at 3 months old. There were no differences among groups at 1 and 8 months old, n= 10, 3, 4 CTR and n= 7, 5, 4 iuGC. iuGC, in utero glucocorticoid exposed animals.* P <0.05.
	1 month			3 months			8 months
	Group	ng/mg		Group	ng/mg		Group	ng/mg
	0	2153.79		0	5497		0	1631.5
	0	5007.22		0	5128		0	1904.1
	0	2620.25		0	4354		0	1706.6
	0	5035.69		1	1754		0	5062.6
	0	3059.31		1	1858		1	3724.8
	0	9234.29		1	2939		1	4464.8
	0	6152.84		1	2779		1	3589
	0	4222.22		1	2161		1	3270.2
	0	3095.94
	0	2943.32
	1	3507.64
	1	5302.24
	1	5682.05
	1	3395.83
	1	1997.59
	1	2849.25
	1	2491.46

## Sheet: S1 Fig.
S1 Fig. Small intestine length normalized per weight at 24 hours and 1, 3 and 8 months old.
The length of the small intestine was normalized per animal weight and no differences were found, n= 5, 6, 9, 6 CTR and n= 3, 9, 11, 7 iuGC. iuGC, in utero glucocorticoid exposed animals.
24 hours of life							1 month old							3 month old							8 month old
Length	Weight	Ratio	Group				Length	Weight	Ratio	Group				Length	Weight	Ratio	Group				Length	Weight	Ratio	Group
10	27.5	2.75	0				109	221	0.493213	0				109	377.7	0.288589	0				114	523	0.217973	0
8	27.2	3.4	0				114.5	226	0.506637	0				115	321	0.358255	0				118	612	0.19281	0
8	27	3.375	0				111	202	0.549505	0				110	397	0.277078	0				120	509	0.235756	0
10	26.2	2.62	0				105	199	0.527638	0				111	370	0.3	0				108	448	0.241071	0
10.46	27	2.58126	0				113	224.5	0.503341	0				120	432.72	0.277316	0				119	586	0.203072	0
7	23	3.28571	1				106	192.4	0.550936	0				112	431.07	0.259819	0				123	580	0.212069	0
9.21	19.5	2.11726	1				111	191.4	0.579937	1				116	417.65	0.277745	0				121	536.5	0.225536	1
8.02	18	2.24439	1				108	201	0.537313	1				113	438.31	0.257808	0				117.5	526.5	0.223172	1
							108	214	0.504673	1				113	415.46	0.271988	0				120.5	593	0.203204	1
							100.5	215.5	0.466357	1				90	403	0.223325	1				117.5	512	0.229492	1
							104	212	0.490566	1				111	367	0.302452	1				108	582	0.185567	1
							96.5	189	0.510582	1				104	353.37	0.294309	1				107	453	0.236203	1
							104	194	0.536082	1				111	361.11	0.307386	1				113	576	0.196181	1
							93.5	147.2	0.63519	1				95	381.4	0.249082	1
							94.5	147.6	0.640244	1				104	391.41	0.265706	1
														104	396	0.262626	1
														105	404.51	0.259573	1
														110	382.72	0.287416	1
														117	408.7	0.286274	1
														112	346.97	0.322794	1

## Sheet: S2 Fig.
S2 Fig. Impact of acute/chronic gavage on GI transit, at 3 months old.
Acute gavage, as acute stressor, leads to a decrease in transit in Control Wistar rats. After 5 days of chronic gavage, while Control rats have normal transit, iuGC show dysmotility; n= 5 and 5 CTR and n= 4 and 4 iuGC. iuGC, in utero glucocorticoid exposed animals.* P <0.05
	Male 3 Months
	I_D	Group	Hab/NHab	Dye	Total	Ratio
	1	0	2	71	94	0.755319
	2	0	2	76.5	97	0.78866
	3	0	2	76.5	97	0.78866
	4	0	2	74	90	0.822222
	5	0	2	81	91	0.89011
	6	1	2	70	85	0.823529
	7	1	2	60	90	0.666667
	8	1	2	66	90	0.733333
	9	1	2	70	91	0.769231
	10	0	3	81	94	0.861702
	11	0	3	88	94	0.93617
	12	0	3	81	94	0.861702
	13	0	3	88	95	0.926316
	14	0	3	87	93	0.935484
	15	1	3	74	88	0.840909
	16	1	3	65	88	0.738636
	17	1	3	77	90	0.855556
	18	1	3	64.5	85	0.758824
